# Supplementary material for: Fracture Dislocation of the Pisiform Bone in 14-Year-Old Boy—A Case Report
Source: Medicina (Kaunas). 2024 Mar 25;60(4):532. doi: 10.3390/medicina60040532 (PMC11052046; doi:10.3390/medicina60040532)
Supplement: Supplementary file 1 [file medicina-60-00532-s001.zip]

Archive with 1 entries (1 files):
- medicina-2916379-supplementary.pdf
